# Supplementary material for: Effectiveness of Comirnaty® Vaccine and Correlates of Immunogenicity and Adverse Reactions: A Single-Center Prospective Case Series Study
Source: Vaccines (Basel). 2022 Jul 22;10(8):1170. doi: 10.3390/vaccines10081170 (PMC9330441; doi:10.3390/vaccines10081170)
Supplement: Supplementary file 1 [file vaccines-10-01170-s001.zip]

Archive with 1 entries (1 files):
- vaccines-1784836-supplementary.pdf
